# Supplementary material for: Preparation of Crosslinked Poly(acrylic acid-co-acrylamide)-Grafted Deproteinized Natural Rubber/Silica Composites as Coating Materials for Controlled Release of Fertilizer
Source: Polymers (Basel). 2023 Apr 2;15(7):1770. doi: 10.3390/polym15071770 (PMC10097200; doi:10.3390/polym15071770)
Supplement: Supplementary file 1 [file polymers-15-01770-s001.zip]

Archive with 1 entries (1 files):
- polymers-2278288-supplementary.pdf
